# Supplementary material for: Bilberry Expansion in the Changing Subalpine Belt
Source: Plants (Basel). 2024 Sep 20;13(18):2633. doi: 10.3390/plants13182633 (PMC11434830; doi:10.3390/plants13182633)
Supplement: Supplementary file 1 [file plants-13-02633-s001.zip]

Archive with 1 entries (1 files):
- plants-3207043-supplementary.pdf
